# Supplementary material for: Modified subxiphoid approach for surgical resection of a retrosternal goiter
Source: Front Surg. 2022 Jul 22;9:923389. doi: 10.3389/fsurg.2022.923389 (PMC9891250; doi:10.3389/fsurg.2022.923389)
Supplement: Supplementary file 1 [file Table_1_v1.xlsx]

## Sheet: supplementary Table 1
	Supplementary Table 1
Patient No.	Surgical approach	Length of hospital stay	BMI	Symptoms at presentation (Y/N)					Postoperative symptoms
				Paroxysmal coughing	Hyperthyroidism	Dyspnea	Thoracalgia	PTH	Thoracic drainage (ml)	Postoperative pain （1-10）	Highest postoperative temperature	Vocal cord paralysis (Y/N)	Hypocalcemia (Y/N)	Incision infection (Y/N)	Tracheomalacia (Y/N)
1	Right VATS	6	50.381	N	N	N	N	Normal	65	1.66667	37.9	N	N	N	N
2	Thoracotomy	13	24	Y	N	Y	N	Normal	118.333	2.33333	38.3	N	N	N	N
3	Thoracotomy	11	17.7941	N	Y	N	N	Normal	113.333	2	39	N	N	Y	N
4	Thoracotomy	10	26.8889	N	N	N	N	Normal	53.3333	2.33333	38.1	N	N	N	N
5	Cervical approach	7	39.2516	N	N	Y	N	Normal	21.6667	2.66667	37.8	N	N	N	N
6	Cervical approach	6	26.5747	N	N	N	Y	Normal	10	2.33333	38.3	N	N	N	N
7	Cervical approach	4	31.5062	N	N	N	Y	Normal	43.3333	1.66667	36.8	N	N	N	N
